# Supplementary material for: Twenty-Seven Year Response of South Carolina Coastal Plain Forests Affected by Hurricane Hugo
Source: Plants (Basel). 2023 Feb 4;12(4):691. doi: 10.3390/plants12040691 (PMC9967406; doi:10.3390/plants12040691)
Supplement: Supplementary file 1 [file plants-12-00691-s001.zip]

Archive with 1 entries (1 files):
- plants-2168833-supplementary.pdf
